# Supplementary material for: On the identity and typification of Solanum brasilianum Dunal (Solanaceae)
Source: PhytoKeys. 2017 Jan 5;(76):23–9. doi: 10.3897/phytokeys.76.11031 (PMC5301982; doi:10.3897/phytokeys.76.11031)
Supplement: XML Treatment for Solanum brasilianum [file phytokeys.76.11031-treatment1.xml]

<!DOCTYPE tp:taxon-treatment
  PUBLIC "-//TaxonX//DTD Taxonomic Treatment Publishing DTD v0 20100105//EN" "tax-treatment-NSO.dtd">
<tp:taxon-treatment xmlns:tp="http://www.plazi.org/taxpub"><tp:treatment-meta><kwd-group><label>Taxon classification</label><kwd><named-content content-type="kingdom">Plantae</named-content></kwd><kwd><named-content content-type="order">Solanales</named-content></kwd><kwd><named-content content-type="family">Solanaceae</named-content></kwd></kwd-group><mixed-citation publication-type="journal"><person-group><name><surname>Ribeiro-Silva</surname><given-names>Suelma</given-names></name><name><surname>Knapp</surname><given-names>Sandra</given-names></name><name><surname>Proença</surname><given-names>Carolyn E.B.</given-names></name></person-group><article-title>On the identity and typification of <italic><tp:taxon-name><tp:taxon-name-part taxon-name-part-type="genus">Solanum</tp:taxon-name-part> <tp:taxon-name-part taxon-name-part-type="species">brasilianum</tp:taxon-name-part></tp:taxon-name></italic> Dunal (<tp:taxon-name><tp:taxon-name-part taxon-name-part-type="family">Solanaceae</tp:taxon-name-part></tp:taxon-name>)</article-title><source>PhytoKeys</source><day>5</day><month>1</month><year>2017</year><volume>2017</volume><issue>76</issue><fpage>23</fpage><lpage>29</lpage><pub-id pub-id-type="doi">10.3897/phytokeys.76.11031</pub-id></mixed-citation></tp:treatment-meta><tp:nomenclature><tp:taxon-name>
            <tp:taxon-name-part taxon-name-part-type="genus">Solanum</tp:taxon-name-part>
            <tp:taxon-name-part taxon-name-part-type="species">brasilianum</tp:taxon-name-part>
          </tp:taxon-name><tp:taxon-authority>Dunal, Hist. Nat. Solanum 239. 1813.</tp:taxon-authority></tp:nomenclature><tp:treatment-sec sec-type="material" id="SECID0EPAAE"><title>Type.</title><p>Brazil. Sin. loc., no collector cited (lectotype, designated here: Plukenet, L. 1705. <italic><tp:taxon-name><tp:taxon-name-part taxon-name-part-type="genus">Amaltheum</tp:taxon-name-part> <tp:taxon-name-part taxon-name-part-type="species">botanicum</tp:taxon-name-part></tp:taxon-name></italic> tab. 454, f. 4; epitype, designated here: Brazil. Bahia: Salvador, April-May 1699, <italic>W. Dampier</italic> “herb. Dampier no. 451”[<abbrev xmlns:xlink="http://www.w3.org/1999/xlink" content-type="institution" xlink:title="University of Oxford" id="ABBRID0EBBAE" xlink:type="simple">OXF</abbrev>! (Sher-0451-a)]).</p></tp:treatment-sec><tp:treatment-sec sec-type="Current accepted name" id="SECID0EFBAE"><title>Current accepted name.</title><p>
            <italic><tp:taxon-name><tp:taxon-name-part taxon-name-part-type="genus">Solanum</tp:taxon-name-part> <tp:taxon-name-part taxon-name-part-type="species">paniculatum</tp:taxon-name-part></tp:taxon-name></italic> L.</p></tp:treatment-sec></tp:taxon-treatment>
